# Supplementary material for: Effect of Salinity on Stomatal Conductance, Leaf Hydraulic Conductance, HvPIP2 Aquaporin, and Abscisic Acid Abundance in Barley Leaf Cells
Source: Int J Mol Sci. 2022 Nov 18;23(22):14282. doi: 10.3390/ijms232214282 (PMC9694007; doi:10.3390/ijms232214282)
Supplement: Supplementary file 1 [file ijms-23-14282-s001.zip]

Archive with 1 entries (1 files):
- ijms-1992450-supplementary.jpg
